# Supplementary material for: Prevalence and Risk Factors for School-Associated Transmission of SARS-CoV-2
Source: JAMA Health Forum. 2023 Aug 4;4(8):e232310. doi: 10.1001/jamahealthforum.2023.2310 (PMC10403780; doi:10.1001/jamahealthforum.2023.2310)
Supplement: Supplement 1. — eTable 1. K-12 Schools SARS-CoV-2 Contact Tracing Tracker, Fall 2020/Spring 2021 [file jamahealthforum-e232310-s001.xlsx]

## Sheet: April 2021
District Name
Distance in K-5 classrooms		Please choose the minimum distance from the drop-down menu (recognizing that desks may be at greater distances in some classrooms).		>= 3 feet
Distance in 6-8 classrooms				>= 6 feet
Distance in 9-12 classrooms
Date of full K-5 opening
Date of full 6-8 opening
Date of full 9-12 opening
Number of students K-5
Number of students 6-8
Number of students 9-12
Testing/screening, Contacts,
Week of:	# Students screened	# Staff screened	# Positive total from screening		Percent Positive from screening	# Positive from other sources (symptomatic, travel, household contact, etc)	# Positive students K-5 (screening or other testing)	# Positive students 6-8 (screening or other testing)	# Positive students 9-12 (screening or other testing)	# Positive Staff (screening or other testing)	# In-school contacts quarantined (Students K-5)	# In-school contacts quarantined (Students 6-8)	# In-school contacts quarantined (Students 9-12)	# In-school contacts quarantined (Staff)	# In-school contacts tested	# In-school contacts tested (Students K-5)	# In-school contacts tested (Students 6-8)	# In-school contacts tested (Students 9-12)	# In-school contacts tested (Staff)	# In-school contacts testing positive (Students K-5)	# In-school contacts testing positive (Students 6-8)	# In-school contacts testing positive (Students 9-12)	# In-school contacts testing positive (Staff)	# In-school contacts testing positive total	Weekly Community Infection rate / 100K (from DPH)	Notes (e.g. suspected in-school or out-of school transmission, in-school contact also with out-of-school exposure, etc)
					#DIV/0!																			0
					#DIV/0!																			0
					#DIV/0!																			0
					#DIV/0!																			0
					#DIV/0!																			0
					#DIV/0!																			0
					#DIV/0!																			0
					#DIV/0!																			0
					#DIV/0!																			0
					#DIV/0!																			0
Total					#DIV/0!																			0

## Sheet: Contact tracing outcomes 
Nelson SB, Dugdale CM, Brenner IR, et al. Prevalence and Risk Factors for School-Associated Transmission of SARS-CoV-2. 2023;4(8):e232310. doi:10.1001/jamahealthforum.2023.2310
Thank you for contributing this information, which will be critical to helping the state plan for the fall. Italicized columns have drop-down menus; other columns require a numeric entry. Additional information is in the comments of the header row as well as the drop-down options.
Add section for >30 index cases if needed (please copy rows 5-20 and paste below, and add additional index case numbers)									Add rows for >15 contacts if needed (please copy row 20 and add additional contact numbers)
Index case information **This includes only cases who were present at school during their infectious window**									Contact follow-up information **This includes contacts in the classroom, bus, PE, lunch, recess, hallways (any on-campus interaction), as well as school-affiliated clubs, music, drama, and sports.										For contacts who tested negative	For contacts who eventually tested positive:
Index case	Student or staff	If student: grade level	If staff: Role	Date of positive test	Means of diagnosis	Date of symptom onset or n/a	Days of in-school infectiousness	Number of school contacts for this index case		Student or staff	If student: grade level	If staff: Role	Location of contact	Distance during contact event	Masking during contact event	Duration of contact (hours)	Ever tested for this contact event	If tested for this contact, test results	Date of last negative test within 14d of exposure	Date of positive result	Other non-school exposure to this index case?	Other non-school exposure to different case?	Assessment of in-school transmission?	If possible or probable in Column W: was a breach in protocol identified?	Notes
1
									Contact 1
									Contact 2
									Contact 3
									Contact 4
									Contact 5
									Contact 6
									Contact 7
									Contact 8
									Contact 9
									Contact 10
									Contact 11
									Contact 12
									Contact 13
									Contact 14
									Contact 15
2
									Contact 1
									Contact 2
									Contact 3
									Contact 4
									Contact 5
									Contact 6
									Contact 7
									Contact 8
									Contact 9
									Contact 10
									Contact 11
									Contact 12
									Contact 13
									Contact 14
									Contact 15
3
									Contact 1
									Contact 2
									Contact 3
									Contact 4
									Contact 5
									Contact 6
									Contact 7
									Contact 8
									Contact 9
									Contact 10
									Contact 11
									Contact 12
									Contact 13
									Contact 14
									Contact 15
4
									Contact 1
									Contact 2
									Contact 3
									Contact 4
									Contact 5
									Contact 6
									Contact 7
									Contact 8
									Contact 9
									Contact 10
									Contact 11
									Contact 12
									Contact 13
									Contact 14
									Contact 15
5
									Contact 1
									Contact 2
									Contact 3
									Contact 4
									Contact 5
									Contact 6
									Contact 7
									Contact 8
									Contact 9
									Contact 10
									Contact 11
									Contact 12
									Contact 13
									Contact 14
									Contact 15
6
									Contact 1
									Contact 2
									Contact 3
									Contact 4
									Contact 5
									Contact 6
									Contact 7
									Contact 8
									Contact 9
									Contact 10
									Contact 11
									Contact 12
									Contact 13
									Contact 14
									Contact 15
7
									Contact 1
									Contact 2
									Contact 3
									Contact 4
									Contact 5
									Contact 6
									Contact 7
									Contact 8
									Contact 9
									Contact 10
									Contact 11
									Contact 12
									Contact 13
									Contact 14
									Contact 15
8
									Contact 1
									Contact 2
									Contact 3
									Contact 4
									Contact 5
									Contact 6
									Contact 7
									Contact 8
									Contact 9
									Contact 10
									Contact 11
									Contact 12
									Contact 13
									Contact 14
									Contact 15
9
									Contact 1
									Contact 2
									Contact 3
									Contact 4
									Contact 5
									Contact 6
									Contact 7
									Contact 8
									Contact 9
									Contact 10
									Contact 11
									Contact 12
									Contact 13
									Contact 14
									Contact 15
10
									Contact 1
									Contact 2
									Contact 3
									Contact 4
									Contact 5
									Contact 6
									Contact 7
									Contact 8
									Contact 9
									Contact 10
									Contact 11
									Contact 12
									Contact 13
									Contact 14
									Contact 15
