# Supplementary material for: Prevalence and Risk Factors for School-Associated Transmission of SARS-CoV-2
Source: JAMA Health Forum. 2023 Aug 4;4(8):e232310. doi: 10.1001/jamahealthforum.2023.2310 (PMC10403780; doi:10.1001/jamahealthforum.2023.2310)
Supplement: Supplement 2. — eTable 2. K-12 Schools SARS-CoV-2 Contact Tracing Tracker, Fall 2021 [file jamahealthforum-e232310-s002.xlsx]

## Sheet: April 2021
District Name
Distance in K-5 classrooms		Please choose the minimum distance from the drop-down menu (recognizing that desks may be at greater distances in some classrooms).		>= 3 feet
Distance in 6-8 classrooms				>= 6 feet
Distance in 9-12 classrooms
Date of full K-5 opening
Date of full 6-8 opening
Date of full 9-12 opening
Number of students K-5
Number of students 6-8
Number of students 9-12
Testing/screening, Contacts,
Week of:	# Students screened	# Staff screened	# Positive total from screening		Percent Positive from screening	# Positive from other sources (symptomatic, travel, household contact, etc)	# Positive students K-5 (screening or other testing)	# Positive students 6-8 (screening or other testing)	# Positive students 9-12 (screening or other testing)	# Positive Staff (screening or other testing)	# In-school contacts quarantined (Students K-5)	# In-school contacts quarantined (Students 6-8)	# In-school contacts quarantined (Students 9-12)	# In-school contacts quarantined (Staff)	# In-school contacts tested	# In-school contacts tested (Students K-5)	# In-school contacts tested (Students 6-8)	# In-school contacts tested (Students 9-12)	# In-school contacts tested (Staff)	# In-school contacts testing positive (Students K-5)	# In-school contacts testing positive (Students 6-8)	# In-school contacts testing positive (Students 9-12)	# In-school contacts testing positive (Staff)	# In-school contacts testing positive total	Weekly Community Infection rate / 100K (from DPH)	Notes (e.g. suspected in-school or out-of school transmission, in-school contact also with out-of-school exposure, etc)
					#DIV/0!																			0
					#DIV/0!																			0
					#DIV/0!																			0
					#DIV/0!																			0
					#DIV/0!																			0
					#DIV/0!																			0
					#DIV/0!																			0
					#DIV/0!																			0
					#DIV/0!																			0
					#DIV/0!																			0
Total					#DIV/0!																			0

## Sheet: Contact tracing outcomes 
Nelson SB, Dugdale CM, Brenner IR, et al. Prevalence and Risk Factors for School-Associated Transmission of SARS-CoV-2. 2023;4(8):e232310. doi:10.1001/jamahealthforum.2023.2310
K-12 Schools SARS-CoV-2 Contact Tracing Tracker
Version 4.1 (rev. 9/1/21). For use in Excel (use in Google sheets will generate errors).
This spreadsheet is intended for use by school-based health teams for contact tracing. De-identified data may also be shared voluntarily with a research team at Massachusetts General Hospital at several points during the year (Drs. Sandy Nelson and Andrea Ciaranello; please contact sbnelson@mgh.harvard.edu and aciaranello@mgh.harvard.edu with any questions). Thank you for contributing this inform…
If additional space needed for >30 index cases, please copy rows 5-20 and paste below, and add additional index case numbers.										If additional space needed for >15 contacts, please copy row 20 and add additional contact numbers.
Index case information **This includes only cases who were present at school during their infectious window**										Contact follow-up information **This includes contacts in the classroom, bus, carpool, PE, lunch, recess, hallways (any on-campus interaction), as well as school-affiliated clubs, music, drama, and sports.																	For contacts who eventually tested positive:
Index case	Student or staff	If student: grade level	If staff: Role	Date of positive test	Reason for testing	Date of symptom onset or n/a (if no symptoms)	Days of in-school infectiousness	Vaccination status of index case	Number of school contacts for this index case		Date of last exposure	Date of first exposure	Student or staff	If student: grade level	If staff: Role	Location of exposure	Closest known contact distance with at least 15 min exposure	Total duration of exposure at any distance (hours)	Masking at closest distance during exposure	Vaccination status of contact	Quarantine/ testing approach	If PCR ever done (pooled or individual), results	If undergoing "test and stay," how many total binax tests were performed?	If undergoing "test and stay," binax results	If binax ever positive, date of positive binax result	If PCR ever positive, date of positive PCR result	Additional out of school exposure to same case?	Out-of-school exposure to different case individual?	Assessment of in-school transmission?	If possible or probable in Column AD: was a breach in protocol identified?	Notes
1
										Contact 1
										Contact 2
										Contact 3
										Contact 4
										Contact 5
										Contact 6
										Contact 7
										Contact 8
										Contact 9
										Contact 10
2
										Contact 1
										Contact 2
										Contact 3
										Contact 4
										Contact 5
										Contact 6
										Contact 7
										Contact 8
										Contact 9
										Contact 10
3
										Contact 1
										Contact 2
										Contact 3
										Contact 4
										Contact 5
										Contact 6
										Contact 7
										Contact 8
										Contact 9
										Contact 10
4
										Contact 1
										Contact 2
										Contact 3
										Contact 4
										Contact 5
										Contact 6
										Contact 7
										Contact 8
										Contact 9
										Contact 10
5
										Contact 1
										Contact 2
										Contact 3
										Contact 4
										Contact 5
										Contact 6
										Contact 7
										Contact 8
										Contact 9
										Contact 10
6
										Contact 1
										Contact 2
										Contact 3
										Contact 4
										Contact 5
										Contact 6
										Contact 7
										Contact 8
										Contact 9
										Contact 10
7
										Contact 1
										Contact 2
										Contact 3
										Contact 4
										Contact 5
										Contact 6
										Contact 7
										Contact 8
										Contact 9
										Contact 10
8
										Contact 1
										Contact 2
										Contact 3
										Contact 4
										Contact 5
										Contact 6
										Contact 7
										Contact 8
										Contact 9
										Contact 10
9
										Contact 1
										Contact 2
										Contact 3
										Contact 4
										Contact 5
										Contact 6
										Contact 7
										Contact 8
										Contact 9
										Contact 10
10
										Contact 1
										Contact 2
										Contact 3
										Contact 4
										Contact 5
										Contact 6
										Contact 7
										Contact 8
										Contact 9
										Contact 10
